# Supplementary material for: Cluster analysis of heart rate variability reveals subgroups with preserved and early-impaired autonomic regulation in amyotrophic lateral sclerosis
Source: BMC Neurol. 2026 May 1;26:351. doi: 10.1186/s12883-026-04901-w (PMC13217866; doi:10.1186/s12883-026-04901-w)
Supplement: Supplementary file 1 — Supplementary Material 1. [file 12883_2026_4901_MOESM1_ESM.xlsx]

## Sheet: Suppl Table 1
Supplementary Table 1. Spearman correlations between clinical variables used for clustering and HRV parameters in ALS patients
	LF				HF				LF/HF				HR
	Rest	Task	After		Rest	Task	After		Rest	Task	After		Rest	Task	After
Age	-0.24 (0.11)	-0.24 (0.11)	-0.3 (0.045)		-0.17 (0.28)	-0.18 (0.23)	-0.19 (0.22)		-0.01 (0.95)	-0.08 (0.62)	-0.06 (0.71)		0 (0.98)	-0.01 (0.92)	0.01 (0.96)
Duration	0.11 (0.46)	0.1 (0.51)	0.28 (0.058)		0.27 (0.071)	0.22 (0.16)	0.37 (0.011)		-0.24 (0.12)	-0.13 (0.38)	-0.05 (0.74)		-0.19 (0.22)	-0.16 (0.28)	-0.2 (0.18)
ALSFRS-R	0.24 (0.11)	0.17 (0.26)	0.24 (0.11)		0.24 (0.11)	0.2 (0.18)	0.16 (0.28)		0 (0.99)	-0.05 (0.75)	-0.03 (0.82)		-0.08 (0.61)	-0.04 (0.81)	-0.07 (0.63)
ΔALSFRS-R	-0.27 (0.072)	-0.2 (0.19)	-0.47 (0.001)		-0.43 (0.0031)	-0.36 (0.016)	-0.43 (0.0033)		0.24 (0.11)	0.19 (0.21)	0.04 (0.78)		0.27 (0.078)	0.23 (0.13)	0.29 (0.057)
BMI	-0.13 (0.39)	-0.08 (0.59)	0.14 (0.36)		0.03 (0.83)	0.05 (0.74)	0.03 (0.86)		-0.34 (0.022)	-0.24 (0.11)	-0.03 (0.86)		-0.17 (0.26)	-0.15 (0.32)	-0.13 (0.38)
ΔBMI	-0.23 (0.13)	-0.22 (0.14)	-0.3 (0.048)		-0.53 (0.00021)	-0.36 (0.015)	-0.38 (0.0092)		0.48 (0.00096)	0.28 (0.061)	0.32 (0.034)		0.39 (0.0087)	0.32 (0.03)	0.35 (0.019)
FVC	0.33 (0.029)	0.24 (0.12)	0.43 (0.0039)		0.48 (0.001)	0.43 (0.0037)	0.42 (0.0046)		-0.39 (0.011)	-0.28 (0.074)	-0.21 (0.19)		-0.39 (0.01)	-0.31 (0.04)	-0.4 (0.0085)
ΔFVC	-0.39 (0.01)	-0.29 (0.057)	-0.51 (0.00046)		-0.62 (7.9e-06)	-0.5 (0.00056)	-0.58 (4.8e-05)		0.53 (0.00027)	0.35 (0.021)	0.31 (0.046)		0.42 (0.0051)	0.33 (0.029)	0.42 (0.0047)
Bulbar	0.12 (0.41)	0.09 (0.55)	-0.04 (0.79)		-0.03 (0.84)	-0.03 (0.84)	0.03 (0.84)		0.15 (0.32)	0.06 (0.69)	0.03 (0.86)		-0.06 (0.71)	-0.05 (0.77)	-0.08 (0.62)
EN	-0.1 (0.53)	-0.11 (0.45)	-0.21 (0.16)		-0.16 (0.29)	-0.03 (0.84)	-0.06 (0.72)		0.09 (0.56)	-0.12 (0.41)	0.01 (0.96)		0.09 (0.54)	0.06 (0.7)	0.06 (0.68)
NIV	-0.18 (0.25)	-0.14 (0.36)	-0.3 (0.051)		-0.28 (0.067)	-0.15 (0.32)	-0.22 (0.16)		0.21 (0.17)	0 (0.99)	0.1 (0.51)		0.27 (0.071)	0.25 (0.096)	0.27 (0.08)
Values are Spearman’s rank correlation coefficients (r) with corresponding p-values shown in parentheses. Correlations were calculated using pairwise complete observations.
