# Supplementary material for: Cluster analysis of heart rate variability reveals subgroups with preserved and early-impaired autonomic regulation in amyotrophic lateral sclerosis
Source: BMC Neurol. 2026 May 1;26:351. doi: 10.1186/s12883-026-04901-w (PMC13217866; doi:10.1186/s12883-026-04901-w)
Supplement: Supplementary file 2 — Supplementary Material 2. [file 12883_2026_4901_MOESM2_ESM.xlsx]

## Sheet: Suppl Table 2
Supplementary Table 2. Univariate linear regression models for disease-progression parameters in the overall patients
Model	Dependent variable	Independent variable	Estimate	SE	p value
1	ΔALSFRS-R	LF	-0.00038387	0.000227638	0.0989779
2	ΔALSFRS-R	HF	-0.0013563	0.000535966	0.0151292
3	ΔALSFRS-R	LF/HF	0.02028	0.0161353	0.215584
4	ΔALSFRS-R	HR	0.00546751	0.00417488	0.197279
5	ΔFVC	LF	-0.00121726	0.000627337	0.0589103
6	ΔFVC	HF	-0.00460985	0.00143622	0.00251369
7	ΔFVC	LF/HF	0.0990135	0.0431638	0.026744
8	ΔFVC	HR	0.0315592	0.0108285	0.00563606
9	ΔBMI	LF	-2.9229e-05	0.000126831	0.81883
10	ΔBMI	HF	-0.000427755	0.000303254	0.16557
11	ΔBMI	LF/HF	0.0189092	0.00838887	0.0293414
12	ΔBMI	HR	0.00182314	0.00228182	0.428691
Values are regression coefficients (Estimate) with standard errors (SE) and p values from univariate linear regression models.
