# Supplementary material for: Cluster analysis of heart rate variability reveals subgroups with preserved and early-impaired autonomic regulation in amyotrophic lateral sclerosis
Source: BMC Neurol. 2026 May 1;26:351. doi: 10.1186/s12883-026-04901-w (PMC13217866; doi:10.1186/s12883-026-04901-w)
Supplement: Supplementary file 3 — Supplementary Material 3. [file 12883_2026_4901_MOESM3_ESM.xlsx]

## Sheet: Suppl Table 3
Supplementary Table 3. Multivariate linear regression models for disease-progression parameters in the overall patients
Model	Dependent variable	Independent variable	Estimate	SE	p_value
1	∆ALSFRS-R	Sex	-0.0416666	0.127603	0.745767
		Age	-0.000942852	0.00574528	0.870493
		HF	-0.00122708	0.000655609	0.0687669
		LF/HF	0.00689135	0.0172341	0.691436
		HR	0.001512	0.00459445	0.743846
2	ΔFVC	Sex	-0.011296	0.322559	0.972242
		Age	-0.00402835	0.0145231	0.782957
		HF	-0.00297908	0.00165727	0.0799886
		LF/HF	0.0538502	0.0435647	0.223817
		HR	0.0205328	0.011614	0.0848933
3	ΔBMI	Sex	-0.00275326	0.0697687	0.968723
		Age	0.00106467	0.00314131	0.736485
		HF	-0.000166442	0.000358463	0.644999
		LF/HF	0.0165821	0.00942295	0.0862915
		HR	0.000600807	0.00251208	0.812228
Values are regression coefficients (Estimate) with standard errors (SE) and p values from multivariable linear regression models.
