# Supplementary material for: Cluster analysis of heart rate variability reveals subgroups with preserved and early-impaired autonomic regulation in amyotrophic lateral sclerosis
Source: BMC Neurol. 2026 May 1;26:351. doi: 10.1186/s12883-026-04901-w (PMC13217866; doi:10.1186/s12883-026-04901-w)
Supplement: Supplementary file 4 — Supplementary Material 4. [file 12883_2026_4901_MOESM4_ESM.xlsx]

## Sheet: Suppl Table 4
Supplementary table 4. Between-group comparisons of task-related phase-to-phase ratios (Task/Rest and After/Task) for HRV indices and heart rate estimated from adjusted linear regression models.
			Model 1			Model 2
	Ratio	Cluster	β	p value		β	p value
HF	Task/Rest	Group 2	0.1753	0.7539		0.2037	0.7277
		Group 3	0.8696	0.0725		0.8536	0.1216
	After/Task	Group 2	1.7405	0.0605		1.8043	0.0628
		Group 3	0.3531	0.6468		0.2165	0.8057
LF	Task/Rest	Group 2	0.2686	0.4145		0.2592	0.4454
		Group 3	0.2766	0.3232		0.4041	0.2033
	After/Task	Group 2	1.7384	0.0105		1.8383	0.0093
		Group 3	-0.2561	0.6438		-0.2714	0.6654
LF/HF	Task/Rest	Group 2	1.4968	0.0358		1.5814	0.0337
		Group 3	-0.2583	0.6612		-0.3494	0.6032
	After/Task	Group 2	0.5916	0.2717		0.6123	0.2755
		Group 3	0.1575	0.7286		0.2273	0.6608
HR	Task/Rest	Group 2	0.0284	0.0372		0.0263	0.0589
		Group 3	-0.0045	0.6885		-0.0063	0.6177
	After/Task	Group 2	-0.0349	0.0058		-0.0324	0.0051
		Group 3	-0.0046	0.6559		0.0044	0.6659
Values are regression coefficients (β) from linear regression models comparing ALS Group 2 and Group 3 with the reference group (Group 1). The outcomes were phase-to-phase ratios (Task/Rest and After/Task) calculated for each participant. Model 1 was adjusted for age and sex. Model 2 additionally adjusted for body mass index (BMI), baseline heart rate (HR) as a sensitivity analysis. Positive β va…
