# Supplementary material for: Cluster analysis of heart rate variability reveals subgroups with preserved and early-impaired autonomic regulation in amyotrophic lateral sclerosis
Source: BMC Neurol. 2026 May 1;26:351. doi: 10.1186/s12883-026-04901-w (PMC13217866; doi:10.1186/s12883-026-04901-w)
Supplement: Supplementary file 5 — Supplementary Material 5. [file 12883_2026_4901_MOESM5_ESM.xlsx]

## Sheet: Suppl Table 5
Supplementary table 5. Between-group comparisons of task-related phase-to-phase changes in heart rate variability (HRV) and heart rate from adjusted mixed-effects models.
	Contrast	Comparison	Estimate	95% CI	p value
HF	Task/Rest	Group 2 - Group 1	36.84	(-77.3, 151.0)	0.5227
		Group 3 - Group 1	17.82	(-80.0, 115.7)	0.7182
	After/Task	Group 2 - Group 1	-2.87	(-117.0, 111.2)	0.9602
		Group 3 - Group 1	18.56	(-79.3, 116.4)	0.7069
LF	Task/Rest	Group 2 - Group 1	211.6	(65.9, 357.3)	0.0049
		Group 3 - Group 1	65.4	(-59.6, 190.4)	0.3009
	After/Task	Group 2 - Group 1	9.5	(-136.2, 155.2)	0.8972
		Group 3 - Group 1	42.7	(-82.3, 167.7)	0.4986
LF/HF	Task/Rest	Group 2 - Group 1	2.1188	(-1.32, 5.56)	0.2245
		Group 3 - Group 1	0.4435	(-2.51, 3.40)	0.7659
	After/Task	Group 2 - Group 1	-0.6079	(-4.05, 2.84)	0.7264
		Group 3 - Group 1	-0.666	(-3.62, 2.29)	0.6549
HR	Task/Rest	Group 2 - Group 1	1.8453	(0.13, 3.56)	0.0349
		Group 3 - Group 1	-0.1835	(-1.65, 1.28)	0.8043
	After/Task	Group 2 - Group 1	-2.6067	(-4.32, -0.90)	0.0033
		Group 3 - Group 1	-0.5641	(-02.03, 0.90)	0.4467
Models were adjusted for age, sex, body mass index, and disease duration, with participant included as a random effect. HF: high-frequency component; LF: low-frequency component; HR: heart rate.
